# Supplementary material for: Analysing Microbial Community Composition through Amplicon Sequencing: From Sampling to Hypothesis Testing
Source: Front Microbiol. 2017 Sep 4;8:1561. doi: 10.3389/fmicb.2017.01561 (PMC5591341; doi:10.3389/fmicb.2017.01561)
Supplement: Supplementary File 1 — R code used in figures. Figures 3–6, 8 were created in R (v.3.3.1; R Development Core Team, 2016) using packages RGP (v.0.4-1; Flasch et al., 2014), Vegan (v.2.4-3; Oksanen et al., 2017) vioplot (v0.2; Adler, 2005), car (v.2.1-4; Fox and Weisberg, 2011), hexbin (v.1.27.1; Carr et al., 2016), RColorBrewer (v.1.1-2; Neuwirth, 2014), gplots (v.3.0.1; Warnes et al., 2016), and MASS (v7.3-47; Venables and Ripley, 2002). The code used is available in the Supplementary File. [file Presentation1.ZIP]

Archive with 1 entries (1 files):
- figures_source.R
