# Supplementary material for: Analysing Microbial Community Composition through Amplicon Sequencing: From Sampling to Hypothesis Testing
Source: Front Microbiol. 2017 Sep 4;8:1561. doi: 10.3389/fmicb.2017.01561 (PMC5591341; doi:10.3389/fmicb.2017.01561)
Supplement: Supplementary File 1 — R code used in figures. Figures 3–6, 8 were created in R (v.3.3.1; R Development Core Team, 2016) using packages RGP (v.0.4-1; Flasch et al., 2014), Vegan (v.2.4-3; Oksanen et al., 2017) vioplot (v0.2; Adler, 2005), car (v.2.1-4; Fox and Weisberg, 2011), hexbin (v.1.27.1; Carr et al., 2016), RColorBrewer (v.1.1-2; Neuwirth, 2014), gplots (v.3.0.1; Warnes et al., 2016), and MASS (v7.3-47; Venables and Ripley, 2002). The code used is available in the Supplementary File. [file Presentation1.ZIP › figures_source.R]

##FIGURE 3: barplots showing how normalization affects data composition
#reading data
mydat<-read.table("input_clades.tsv", header=T, row.names=1)

my_col <- c("#AE0102", "#F46D43", "#FFD700", "#A2CD5A", "#1874CD", "#777777")
my_names <- c("Sample 1", "Sample 2",  "Sample 3",  "Sample 4", "Sample 5", "Sample 6")

#3a: rawdata
barplot(as.matrix(mydat), col=my_col, las=2, cex.names=1, cex.axis=0.85, axisnames=F)
text(seq(from=0.7, to=6.7, by=1.2),  par("usr")[3]-0.25, 
     srt = 60, adj= 1, xpd = TRUE, labels=my_names, cex=0.85)
#3b: all data normalized to 1
normdat<-mydat
for(i in 1:ncol(normdat)){
	normdat[,i] <- mydat[,i]/sum(mydat[,i])
}
barplot(as.matrix(normdat), col=my_col, las=2, cex.names=1, cex.axis=0.85, axisnames=F)
text(seq(from=0.7, to=6.7, by=1.2),  -0.01, 
     srt = 60, adj= 1, xpd = TRUE, labels=my_names, cex=0.85)

#3c: classified data normalized to 1
knowndat<-mydat[1:5,]
for(i in 1:ncol(knowndat)){
	knowndat[,i] <- mydat[1:5,i]/sum(mydat[1:5,i])
}
barplot(as.matrix(knowndat), col=my_col, las=2, cex.names=1, cex.axis=0.85, axisnames=F)
text(seq(from=0.7, to=6.7, by=1.2),   -0.01, 
     srt = 60, adj= 1, xpd = TRUE, labels=my_names, cex=0.85)


##FIGURE 4: scatterplots explaning selected beta-diversity measures
#defining data
s1<-rnbinom(40, prob=0.05, size=100)
s2<-jitter(s1, 1500)
library(rgp)
library(vegan)

s1<-normalize(s1)
s2<-normalize(s2)

vegdist(rbind(s1, s2), method="bray")
vegdist(rbind(s1, s2), method="bray")
vegdist(rbind(s1, s4), method="bray")

myblue<-"#0024BB"
myred<-"#AE0102"
mygreen<-"#A2CD5A"

#4a: Pearson
plot(s1, s2, xlab=expression("Relative Abundance in Sample S"[1]), ylab=expression("Relative Abundance in Sample S"[2]), main="Pearson's product moment", pch=20, col=myblue, cex=1.5, cex.axis=1, cex.lab=1, axes=F)
box(which="plot")
points(0.23, 0.3, col=myred, pch=20, cex=2)
text(0.2, 0.33, labels=expression("OTU"[i]), col=myred, adj=1, cex=1.2)

lines(c(-0.1, 1.1), c(mean(s2), mean(s2)), col=mygreen, lwd=2, lty=3)
lines( c(mean(s1), mean(s1)), c(-0.1, 1.1), col=mygreen, lwd=2, lty=3)
lines(c(-0.1, 0.23), c(0.3, 0.3), col=myred, lty=2)
lines(c(0.23, 0.23), c(0.3, -0.1), col=myred, lty=2)

axis(1, at=c(0, 0.2, mean(s1), 0.6, 0.8, 1), labels=c(0.0, 0.2, expression(bar(S[1])), 0.6, 0.8, 1))
axis(2, at=c(0, 0.2, mean(s2), 0.6, 0.8, 1), labels=c(0.0, 0.2, expression(bar(S[2])), 0.6, 0.8, 1))

axis(1, at=mean(s1), labels=expression(bar(S[1])), col=mygreen)
axis(2, at=mean(s2), labels=expression(bar(S[2])), col=mygreen)

text(0, 0.96, expression(r(S[1], S[2]) == over(Sigma((S[1][i] - bar(S[1]))(S[2][i]-bar(S[2]))), 
sqrt(Sigma(S[1][i] - bar(S[1]))^2)*sqrt(Sigma(S[2][i] - bar(S[2]))^2))), col=myblue, cex=0.85, adj=0)

text(0, 0.87, expression(r(S[1], S[2])),  col=myblue, cex=0.85, adj=0)
text(0.1, 0.87, labels=paste0(" = ", round(cor(s1, s2, method="pears"), digits=3)),  col=myblue, cex=0.85, adj=0)
text(0, 0.78, labels=expression(d == over(1 - r, 2)) ,  col=myblue, cex=0.85, adj=0)
text(0.1, 0.78, labels=paste0(" = ", round((1-(cor(s1, s2, method="pears")))/2, digits=3)), adj=0, col=myblue, cex=0.85)

#4b: Spearman
plot(rank(s1), rank(s2), main="Spearman rank correlation", pch=20, col=myblue, xlab=expression("Rank of Abundance in Sample S"[1]), ylab=expression("Rank of Abundance in Sample S"[2]), cex=1.5, cex.axis=1, cex.lab=1, axes=F)
box(which="plot")
x<-length(which(s1<0.23))+0.5
y<-length(which(s2<0.3))+0.5
points(x, y, col=myred, pch=20, cex=2)
text(x-1, y+1, labels=expression("OTU"[i]), col=myred, adj=1, cex=1.2)


lines(c(-1, 41), c(mean(rank(s2)), mean(rank(s2))), col=mygreen, lwd=2, lty=3)
lines( c(mean(rank(s1)), mean(rank(s1))), c(-1, 41), col=mygreen, lwd=2, lty=3)
lines(c(-1, x), c(y, y), col=myred, lty=2)
lines(c(x, x), c(y, -1), col=myred, lty=2)

axis(1, at=c(0, 10, mean(rank(s1)), 30, 40), labels=c(0, 10, expression(bar(rank(S[1]))), 30, 40))
axis(2, at=c(0, 10, mean(rank(s2)), 30, 40), labels=c(0, 10, expression(bar(rank(S[2]))), 30, 40))

text(1, 39, expression(rho(S[1], S[2]) == r(rank(S[1]), rank(S[2]))),  col=myblue, cex=0.85, adj=0)
text(1, 35, expression(rho(S[1], S[2])),  col=myblue, cex=0.85, adj=0)
text(4, 35, labels=paste0(" = ", round(cor(s1, s2, method="spear"), digits=3)),  col=myblue, cex=0.85, adj=0)
text(1, 31, labels=expression(d == over(1 - rho, 2)) ,  col=myblue, cex=0.85, adj=0)
text(4, 31, labels=paste0(" = ", round((1-cor(s1, s2, method="spear"))/2, digits=3)), adj=0, col=myblue, cex=0.85)

#4c: Bray-Curtis
plot(s1, s2, xlab=expression("Abundance in Sample S"[1]), ylab=expression("Abundance in Sample S"[2]), main="Bray-Curtis Dissimilarity", pch=20, col=myblue, cex=1.5, cex.axis=1, cex.lab=1)
points(0.2, 0.3, col=myred, pch=20, cex=2)
lines(c(-0.1, 0.2, 0.2), c(0.3, 0.3, -0.1), col=myred, lty=2)
text(0.2, 0.33, labels=expression("OTU"[i]), col=myred, cex=1.2)
text(0, 0.33, labels=expression(S[2][i]), col=myred, cex=1.2)
text(0.18, 0.01, labels=expression(S[1][i]), col=myred, cex=1.2, adj=1)
text(0, 0.95, expression(BC(S[1], S[2]) == over(Sigma(group("|", S[1][i] - S[2][i], "|" )), Sigma(S[1][i] + S[2][i]))), col=myblue, cex=0.85, adj=0)
text(0, 0.85, expression(BC(S[1], S[2])),  col=myblue, cex=0.85, adj=0)
text(0.1, 0.85, labels=paste0(" = ", round(vegdist(rbind(s1, s2), method="bray"), digits=3)), adj=0, col=myblue, cex=0.85)

###FIGURE 5: Plotting distributions
#Defining data
sampsize=5000
norm <- rnorm(sampsize/2, sd=1.2)
uni <- runif(sampsize, min=-3, max=3)
bim <- c(rnorm(n=(sampsize/2), mean=1.5, sd=0.5), rnorm(n=(sampsize/2), mean=-1.5, sd=0.5))
data<-cbind(norm, uni, bim)

colors<-c("#1874CD", "#A2CD5A", "#F46D43")

#5a: scatterplots
plot(c(0, 3), c((1.1*min(data)), (1.1*(max(data)))), type="n", axes=F, xlab="", ylab="")
axis(1, at=c(0.5, 1.5, 2.5), labels=c("Normal", "Uniform", "Binormal"), cex.axis=1)
axis(2, , at=seq(-4, 4, by=2), cex.axis=1)
box(lty=1, col="black")
points(runif(sampsize/2, min = 0.1, max = 0.9), norm, col=colors[1], pch=20)
points(runif(sampsize, min = 1.1, max = 1.9), uni, col=colors[2], pch=20)
points(runif(sampsize, min = 2.1, max = 2.9), bim, col=colors[3], pch=20)

#5b: boxplots
boxplot(data, col=colors, names=c("Normal", "Uniform", "Binormal"), cex.axis=1)

#5c: violin plots
library(vioplot)
plot(c(0.5, 3.5), c((1.1*min(data)), (1.1*(max(data)))), type="n", axes=F, xlab="", ylab="", cex.axis=1)
axis(1, at=c(1, 2, 3), labels=c("Normal", "Uniform", "Binormal"), cex.axis=1)
axis(2, , at=seq(-4, 4, by=2), cex.axis=1)
vioplot(norm, col=colors[1], at=1, add=T)
vioplot(uni, col=colors[2], at=2, add=T)
vioplot(bim, col=colors[3], at=3, add=T)

###FIGURE 6: bidimensional visualization of clusters
#Defining data and functions
darkred="#AE0102"
orange="#F46D43"
lightgreen="#A2CD5A"
lightblue="#1874CD"
darkblue<-"#0024BB"
purple<-"#5E4FBD"
grey="#777777"

x1<-rnorm(1000, mean=-3, sd=1.5)
x2<-rnorm(1000, mean=0, sd=1)
x3<-rnorm(1000, mean=3, sd=1.5)
y1<-rnorm(1000, mean=0, sd=1)
y2<-rnorm(1000, mean=2, sd=1)
y3<-rnorm(1000, mean=0, sd=1)
X<-c(x1, x2, x3)
Y<-c(y1, y2, y3)

horiz.hist <- function(x, color) {
   a <- hist(x, plot=FALSE)
   barplot(a$density, space=0, horiz=TRUE, axes=F, col=color)
   width <- a$breaks[2] - a$breaks[1]
   axis(2, at=(pretty(a$breaks) - a$breaks[1])/width,
        labels=pretty(a$breaks))
}


#6a: scatterpolot with histograms
par(mar=c(3,3,1,1))
layout(matrix(c(2,0,1,3),2,2,byrow=T),c(3,1), c(1,3))
plot(X, Y, cex=2)
par(mar=c(0,2,1,0))
hist(X, axes=F, col=orange, main="")
par(mar=c(2,0,0.5,1))
horiz.hist(Y, orange)

#6b: coloured scatterplots with eliptical contours
library(car)
plot(X, Y, type="n")
dataEllipse(x2, y2, levels=c(0.85), add=T, col=lightblue,pch=20, lwd=4, cex=2)
dataEllipse(x1, y1, levels=c(0.85), add=T, col=lightgreen, pch=20, lwd=4, cex=2)
dataEllipse(x3, y3, levels=c(0.85), add=T, col=orange, pch=20, lwd=4, cex=2)

#6c: hexagonal binning
library(hexbin)
library(RColorBrewer)
rf <- colorRampPalette(rev(brewer.pal(11,'Spectral')))
r <- rf(45)
hexbinplot(Y ~ X, colramp=rf)

#6d: smoothed heatmap
library(gplot)
hist2d(df, nbins=50, col=r, FUN=function(x) log(length(x)))
library(MASS)
k <- kde2d(X, Y, n=200)
image(k, col=r)


###FIGURE 8: effect of sampling on cyclic data
#define data
darkred="#AE0102"
orange="#F46D43"
lightgreen="#A2CD5A"
lightblue="#1874CD"
darkblue<-"#0024BB"
purple<-"#5E4FBD"
grey="#777777"

x<-seq(0, 40, by=0.1)
y<-sin(x)

par(mar=c(2, 2, 1, 1))
plot(x, y, type="l", col=grey, xlab="Time", ylab="Value", ylim=c(-1.9, 1.9), lwd=1, cex.axis=0.85)

x.samp<-seq(0, 40, by=(pi/2))
lines(x.samp, y.samp, col=lightgreen, lwd=1)
points(x.samp[1:8], y.samp[1:8], col=darkblue, pch=20, cex=1.2)
points(x.samp[9:length(x.samp)], y.samp[9:length(x.samp)], col=darkred, pch=20, cex=1.2)

#Calculate and plot trend from first 10 points only
x.short<-x.samp[1:8]
y.short<-y.samp[1:8]
nls(y.short ~ A*sin(x.short)+B*cos(x.short)+C, start=list(A=1, B=1, C=0))
A1=0.1967
B1=-0.44
C1=0.175
nls(y.short ~ A1*sin(x.short + X)+B1*cos(x.short+Y)+C1, start=list(X=0, Y=1))
X1=0.2
Y1=6.28
y.calc<-A1*sin(x[1:110]+X1)+B1*cos(x[1:110]+Y1)+C1
lines(x[1:110], y.calc, col=lightblue, lwd=1)


#Calculate and plot trend from all points
nls(y.samp ~ A*sin(x.samp)+B*cos(x.samp)+C, start=list(A=1, B=1, C=0))
A2=0.82315
B2=-0.0572
C2=0.01535
nls(y.samp ~ A2*sin(x.samp + X)+B2*cos(x.samp+Y)+C2, start=list(X=1, Y=1))
X2=0.09
Y2=-5.94
y.calc<-A2*sin(x+X2)+B2*sin(x+Y2)+C2
lines(x, y.calc, col=orange, lwd=1)
